# Supplementary material for: Sinapic Acid Affects Phenolic and Trichothecene Profiles of F. culmorum and F. graminearum Sensu Stricto
Source: Toxins (Basel). 2017 Aug 28;9(9):264. doi: 10.3390/toxins9090264 (PMC5618197; doi:10.3390/toxins9090264)
Supplement: Supplementary file 1 [file toxins-09-00264-s001.zip]

Archive with 1 entries (1 files):
- toxins-220744-supplementary.xlsx
