# Supplementary material for: Sinapic Acid Affects Phenolic and Trichothecene Profiles of F. culmorum and F. graminearum Sensu Stricto
Source: Toxins (Basel). 2017 Aug 28;9(9):264. doi: 10.3390/toxins9090264 (PMC5618197; doi:10.3390/toxins9090264)
Supplement: Supplementary file 1 [file toxins-09-00264-s001.zip › toxins-220744-supplementary.xlsx]

## Sheet: Arkusz 1
Supplementary file 1. Phenolic acid and ergosterol accumulation after 21 days of incubation of fungi
	Sinapic acid concentration in the media	Strain					Cinnamic derived acids (µg/g)												Benzoic acids (µg/g)						Ergosterol (µg/g)	S.D.	Relative growth (%) (n = 3 in each condition)
			Sinapic	S.D.	trans-Cinnamic	S.D.	Chlorogenic	S.D.	Caffeic	S.D.	Ferulic	S.D.	p-Coumaric	S.D.	Syringic aldehyde	S.D.	Syringic	S.D.	Gallic	S.D.	Gentisic	S.D.	p-Hydroxybenzoic	S.D.
YES-only control			0.13	0.0	2.01	0.19	7.19	1.48	0.04	0.0	10.1	0.3	5.96	0.27	NA		0.11	0.0	9.29	0.12	2.15	0.17	1.46	0.11	30.56	1.23
		MUCL 53469	59.19	0.17	38.83	0.1	17.05	0.16	28.64	0.31	92.37	0.02	96.18	0.04	12.5	0.2	31.49	0.05	31.41	0.35	10.65	0.17	15.94	0.06	754.59	6.87	100 ± 1 (a)
YES + fungal controls		CBS 173.31	55.98	0.61	40.69	0.05	19.44	0.02	32.17	0.27	96.36	0.04	92.61	0.13	10.9	0.06	29.19	0.02	28.52	0.31	8.88	0.07	12.39	0.02	594.83	3.4	100 ± 2 (a)
		CBS 139512	52.06	0.18	42.18	0.12	18.24	0.15	30.85	0.18	85.54	0.91	90.78	0.19	10.6	0.2	28.26	0.2	26.07	0.1	9.23	0.02	10.56	0.31	489.75	1.65	100 ± 12 (a)
		CBS 119173	50.69	0.15	49.77	0.04	27.35	0.05	30.79	0.15	96.35	0.03	82.39	0.03	21.4	0.7	29.94	0.11	31.55	0.07	9.62	0.11	9.23	0.08	682.81	1.12	100 ± 15 (a)
		CBS 138561	51.2	0.04	41.08	0.04	20.52	0.1	31.5	0.06	81.2	0.03	89.24	0.24	15.8	0.2	28.68	0.02	16.29	0.03	9.59	0.04	8.4	0.03	845.05	1.85	100 ± 6 (a)
		MUCL 53455	53.75	0.07	58.31	0.05	22.48	0.02	36.29	0.2	107.39	0.11	93.13	0.02	20.6	1.18	30.62	0.2	29.47	0.34	10.08	0.03	8.1	0.03	770.37	0.82	100 ± 1 (a)
YES + sinapic acid controls	100 μg/g (0.45 mM)		98.4	0.93	2.1	0.02	9.4	0.05	0.01	0.01	10.18	0.01	6.76	0.02	NA		0.08	0.01	9.62	0.03	2.93	0.07	1.95	0.02	31.25	0.03
	400 μg/g (1.8 mM)		396.3	4.40	1.9	0.02	8.8	0.2	0.02	0	7.95	0.05	5.5	0.03	NA		0.1	0.01	9.07	0.04	3.06	0.06	1.56	0.05	33.15	0.05
	800 μg/g (3.6 mM)		784.1	2.69	1.73	0.03	9.6	0.1	0.01	0	8.44	0.01	6.12	0.01	NA		0.05	0.01	8.76	0.03	2.8	0.12	1.44	0.02	32.13	0.06
Fungal strains incubated at different levels of sinapic acid		MUCL 53469	62.53	0.68	11.57	0.06	1.37	0.01	1.38	0.01	54.53	0.64	3.9	0.02	NA		2.27	0.03	1.36	0.02	2.28	0.01	1.22	0.01	1129.38	2.01	89.5 ± 4 (a)
	100 μg/g (0.45 mM)	CBS 173.31	63	1.09	9.61	0.02	1.45	0.01	1.45	0.01	55.14	0.07	3.93	0.02	NA		2.96	0.03	1.18	0.02	2.31	0.02	1.36	0.02	1045.98	1.25	84.5 ± 3 (b)
		CBS 139512	61.2	0.7	11.37	0.06	1.34	0.03	1.32	0.03	54.14	0.94	3.82	0.03	NA		2.22	0.04	1.33	0.02	2.23	0.02	1.17	0.03	884.94	3.68	77.3 ± 0 (b)
		CBS 119173	62.46	0.42	11.71	0.24	1.36	0.03	1.4	0.04	54.02	0.5	3.84	0.05	NA		2.28	0.06	1.32	0.05	2.27	0.03	1.26	0.05	1919.36	3.71	83.7 ± 3 (a)
		CBS 138561	56.24	0.33	10.52	0.04	1.27	0.02	1.26	0.04	48.97	1.03	3.53	0.06	NA		2.19	0.07	1.21	0.05	2.14	0.08	1.1	0.06	1746.33	10.19	84.6 ± 11 (b)
		MUCL 53455	58.27	0.5	10.12	0.09	1.3	0.01	1.27	0.01	49.08	0.42	3.61	0.03	NA		2.27	0.02	1.37	0.01	2.19	0.02	1.2	0.01	1864.68	9.64	72.4 ± 1 (b)
		MUCL 53469	219.35	1.55	26.81	0.24	18.5	0.02	2.41	0.01	185.5	3.41	6.53	0.01	NA		6.84	0.05	1.19	0.01	3.91	0.01	2.66	0.01	1615.48	4.15	56.6 ± 2 (b)
	400 μg/g (1.8 mM)	CBS 173.31	226.9	1.56	27.14	0.1	18.59	0.23	2.27	0.03	187.02	1.39	4.75	0.03	NA		6.84	0.05	1.22	0.03	3.92	0.02	2.15	0.03	1954.75	2.84	57.9 ± 0.5 (c)
		CBS 139512	208.93	1.73	28.44	0.21	18.07 (NS)*	0.04	2.24	0.03	187.58	1.02	4.53	0.01	NA		5.21	0.03	1.16	0.01	3.17	0.02	2.59	0.03	1532.3	4.9	59.4 ± 0.5 (c)
		CBS 119173	218.38	1.42	26.6	0.34	18.56	0.18	2.6	0.06	183.98	2.49	4.68	0.05	NA		6.81	0.05	1.2	0.02	3.84	0.05	2.72	0.1	1553.99	7.85	64.4 ± 2 (b)
		CBS 138561	196.75	2.65	24.57	0.07	16.53	0.34	2.45	0.07	165.93	0.76	4.12	0.08	NA		6.21	0.05	1.18	0.05	3.48	0.25	2.39	0.06	1392.68	8.12	53 ± 12 (c)
		MUCL 53455	202.52	1.7	26.51	0.23	16.59	0.14	2.06	0.02	170.56	1.46	4.17	0.04	NA		6.22	0.05	1.08	0.02	3.58	0.03	2.44	0.04	1540.84	13.19	63 ± 3 (c)
		MUCL 53469	474.88	3.4	34.67	0.12	49.5	0.36	6.96	0.03	237.01	3.81	21.59	0.03	197.8	6.1	7.83	0.02	3.05	0.02	4.33	0.03	1.85	0.02	1035.81	3.91	48.7 ± 0.4 (b)
	800 μg/g (3.6 mM)	CBS 173.31	542.48	1	34.67	0.41	52.96	2.91	7.07	0.04	242.02	2.2	21.8	0.05	206.8	1.25	7.89	0.02	3.04	0.03	4.36	0.02	1.82	0.01	1105.7	3.63	48.8 ± 4 (c)
		CBS 139512	525.51	2.37	33.84	0.05	48.35	0.06	6.82	0.01	233.62	2.08	21.08	0.04	219.3	1.45	7.65	0.01	2.09	0.02	4.24	0.02	1.82	0.01	1015.29	3.11	28 ± 0 (d)
		CBS 119173	538.08	3.85	34.03	0.56	48.82	0.46	6.91	0.05	242.87	2.69	21.46	0.11	285.2	3.6	7.81	0.03	3.06	0.07	4.32	0.03	1.84	0.03	1031.56	5.85	42.9 ± 4 (b)
		CBS 138561	485.65	2.98	32.5	0.33	43.33	0.72	6.28	0.12	216.7	1.39	19.61	0.11	334.9	4.3	7.13	0.06	2.71	0.06	3.75	0.12	1.56	0.12	914.38	7.48	27.1 ± 3 (d)
		MUCL 53455	492.92	4.22	30.29	0.21	46.69	0.4	6.31	0.08	220.05	1.88	19.5	0.1	321.6	0.8	7.26	0.06	2.71	0.02	3.83	0.06	1.67	0.01	987	6.6	37 ± 0.4 (d)
	* NS - not significant
	S.D. - standard deviation
	(a), (b), (c) letters indicate homogenous groups at p < 0.05 followed by the Tukey’s HSD test
	NA - not analyzed
